# Supplementary material for: Analysis of muntjac deer genome and chromatin architecture reveals rapid karyotype evolution
Source: Commun Biol. 2020 Sep 1;3:480. doi: 10.1038/s42003-020-1096-9 (PMC7463020; doi:10.1038/s42003-020-1096-9)
Supplement: Supplementary file 3 — Supplementary Data 1 [file 42003_2020_1096_MOESM3_ESM.xlsx]

## Sheet: Sheet1
Best hit to H. sapiens	dN/dS		Best hit to H. sapiens	dN/dS
Q8NGA0 (OR7G1_HUMAN)	6.278		P32418 (NAC1_HUMAN)	2.028
P49441 (INPP_HUMAN)	5.97		P50225 (ST1A1_HUMAN)	2.016
P53680 (AP2S1_HUMAN)	5.625		Q8IWT0 (ARCH_HUMAN)	2.014
Q9BUB4 (ADAT1_HUMAN)	4.286		Q9NYW3 (TA2R7_HUMAN)	2.01
Q14449 (GRB14_HUMAN)	4.25		P51864 (TDGF3_HUMAN)	1.994
Q8N1Q8 (ACO15_HUMAN)	4.196		P62241 (RS8_HUMAN)	1.986
Q96AC1 (FERM2_HUMAN)	4.178		Q9Y6I9 (TX264_HUMAN)	1.981
Q13310 (PABP4_HUMAN)	4.057		A6NM62 (LRC53_HUMAN)	1.974
Q5T8I9 (HENMT_HUMAN)	4.032		P26885 (FKBP2_HUMAN)	1.974
Q9NP64 (NO40_HUMAN)	4.011		O15226 (NKRF_HUMAN)	1.974
Q14512 (FGFP1_HUMAN)	3.961		Q8N983 (RM43_HUMAN)	1.973
Q9H7X7 (IFT22_HUMAN)	3.96		P62851 (RS25_HUMAN)	1.97
Q9Y255 (PRLD1_HUMAN)	3.828		Q9Y3Y2 (CHTOP_HUMAN)	1.954
Q14657 (LAGE3_HUMAN)	3.826		Q9NPJ3 (ACO13_HUMAN)	1.951
P08263 (GSTA1_HUMAN)	3.688		A2RTX5 (SYTC2_HUMAN)	1.941
Q5H9L4 (TAF7L_HUMAN)	3.667		P54619 (AAKG1_HUMAN)	1.936
P30041 (PRDX6_HUMAN)	3.646		Q96BS2 (CHP3_HUMAN)	1.935
P0C2W7 (CT47B_HUMAN)	3.6		A0A0D9SF12 (CC163_HUMAN)	1.931
Q9H1Y3 (OPN3_HUMAN)	3.576		Q5H9K5 (ZMAT1_HUMAN)	1.929
P39900 (MMP12_HUMAN)	3.56		Q8NGN7 (O10D4_HUMAN)	1.923
P62244 (RS15A_HUMAN)	3.488		P13987 (CD59_HUMAN)	1.914
O75817 (POP7_HUMAN)	3.463		Q8NGJ5 (O51L1_HUMAN)	1.909
O95567 (CV031_HUMAN)	3.455		P24539 (AT5F1_HUMAN)	1.906
Q9NYW0 (T2R10_HUMAN)	3.424		P42166 (LAP2A_HUMAN)	1.9
P42858 (HD_HUMAN); Q9NXX6 (NSE4A_HUMAN)	3.388		P33681 (CD80_HUMAN)	1.893
A0A087WV62 (TVB16_HUMAN)	3.314		P03372 (ESR1_HUMAN)	1.887
Q96RD1 (OR6C1_HUMAN)	3.302		P10632 (CP2C8_HUMAN)	1.886
A0JD32 (TV382_HUMAN)	3.24		Q15746 (MYLK_HUMAN)	1.883
P15954 (COX7C_HUMAN)	3.237		A0A286YFL9 (A0A286YFL9_HUMAN)	1.879
P61313 (RL15_HUMAN)	3.193		Q5VU57 (CBPC6_HUMAN)	1.877
Q96K30 (RITA1_HUMAN)	3.167		O60238 (BNI3L_HUMAN)	1.872
Q6ZNA5 (FRRS1_HUMAN)	3.15		P19256 (LFA3_HUMAN)	1.855
P46777 (RL5_HUMAN)	3.128		O15382 (BCAT2_HUMAN)	1.846
Q8IYM2 (SLN12_HUMAN)	3.105		P57105 (SYJ2B_HUMAN)	1.843
O95067 (CCNB2_HUMAN)	3.103		P56747 (CLD6_HUMAN)	1.837
Q8NGU2 (OR9A4_HUMAN)	3.026		P27352 (IF_HUMAN)	1.833
P18077 (RL35A_HUMAN)	3.01		P62942 (FKB1A_HUMAN)	1.823
P18077 (RL35A_HUMAN)	3.008		Q15714 (T22D1_HUMAN)	1.813
P40429 (RL13A_HUMAN)	3.008		Q13309 (SKP2_HUMAN)	1.812
O75771 (RA51D_HUMAN)	3		P52597 (HNRPF_HUMAN)	1.806
Q9H040 (SPRTN_HUMAN)	3		Q9HD33 (RM47_HUMAN)	1.804
Q9UNN5 (FAF1_HUMAN)	2.974		Q7Z7A1 (CNTRL_HUMAN); O15020 (SPTN2_HUMAN)	1.804
O15263 (DFB4A_HUMAN)	2.943		Q12967 (GNDS_HUMAN)	1.803
Q6ZW61 (BBS12_HUMAN)	2.938		P62750 (RL23A_HUMAN)	1.798
P45954 (ACDSB_HUMAN)	2.889		O60676 (CST8_HUMAN)	1.798
A8MUM7 (LEG16_HUMAN); Q8TCE9 (PPL13_HUMAN)	2.87		Q7Z7L9 (ZSCA2_HUMAN)	1.797
Q96DA0 (ZG16B_HUMAN)	2.859		Q8NBM4 (UBAC2_HUMAN)	1.797
P83916 (CBX1_HUMAN)	2.839		A0A024R1R8 (A0A024R1R8_HUMAN)	1.793
Q95460 (HMR1_HUMAN)	2.771		Q9UMS0 (NFU1_HUMAN)	1.792
Q8TD46 (MO2R1_HUMAN)	2.737		Q7Z6W7 (DNJB7_HUMAN)	1.791
O14818 (PSA7_HUMAN)	2.736		Q5VWM5 (PRAM9_HUMAN); A3QJZ7 (PRA27_HUMAN)	1.783
Q12816 (TROP_HUMAN)	2.72		O00421 (CCRL2_HUMAN)	1.778
O95198 (KLHL2_HUMAN)	2.687		P59942 (MCCD1_HUMAN)	1.776
Q8IX90 (SKA3_HUMAN)	2.682		Q6MZT1 (R7BP_HUMAN)	1.772
P48454 (PP2BC_HUMAN)	2.676		O00472 (ELL2_HUMAN)	1.772
O60431 (OR1I1_HUMAN)	2.674		Q9Y324 (FCF1_HUMAN)	1.764
P13984 (T2FB_HUMAN)	2.659		O00151 (PDLI1_HUMAN)	1.762
Q6W0C5 (DPPA3_HUMAN); Q8WZ42 (TITIN_HUMAN)	2.65		A6NP61 (ZAR1L_HUMAN)	1.756
O75871 (CEAM4_HUMAN)	2.646		Q9BYG7 (MSTRO_HUMAN)	1.753
Q99487 (PAFA2_HUMAN)	2.643		Q5QJ38 (TCHL1_HUMAN)	1.75
A8MW99 (MEI4_HUMAN)	2.634		Q8IV32 (CCD71_HUMAN)	1.75
Q8NH59 (O51Q1_HUMAN)	2.618		Q86XG9 (NBPF5_HUMAN); Q5VU43 (MYOME_HUMAN)	1.75
Q9BWW8 (APOL6_HUMAN)	2.6		Q8NGJ8 (O51S1_HUMAN)	1.735
Q9H4D5 (NXF3_HUMAN)	2.591		Q9P0P8 (CF203_HUMAN)	1.733
P40429 (RL13A_HUMAN)	2.589		P33261 (CP2CJ_HUMAN)	1.733
Q9BXG8 (SPZ1_HUMAN)	2.585		Q9NWS1 (PARI_HUMAN)	1.731
P54219 (VMAT1_HUMAN)	2.583		Q9BZM4 (ULBP3_HUMAN)	1.728
Q9GZP4 (PITH1_HUMAN)	2.564		Q8IVD9 (NUDC3_HUMAN)	1.723
Q4U2R6 (RM51_HUMAN)	2.562		P36980 (FHR2_HUMAN)	1.719
O95236 (APOL3_HUMAN)	2.557		Q8TC57 (M1AP_HUMAN)	1.718
O14792 (HS3S1_HUMAN)	2.541		Q92665 (RT31_HUMAN)	1.717
Q9P126 (CLC1B_HUMAN)	2.54		Q4AE62 (GTDC1_HUMAN)	1.705
Q9Y267 (S22AE_HUMAN)	2.524		P20061 (TCO1_HUMAN)	1.698
Q14746 (COG2_HUMAN)	2.504		P16671 (CD36_HUMAN)	1.693
P58181 (O10A3_HUMAN)	2.5		P0CW01 (TSPYA_HUMAN); A6NKD2 (TSPY2_HUMAN)	1.692
P34059 (GALNS_HUMAN); O60641 (AP180_HUMAN)	2.5		Q5XG99 (LYSM4_HUMAN)	1.684
B0I1T2 (MYO1G_HUMAN); Q7Z3J3 (RGPD4_HUMAN)	2.5		P28072 (PSB6_HUMAN)	1.68
Q14657 (LAGE3_HUMAN)	2.477		Q5JPI9 (EFMT2_HUMAN)	1.68
P0C7W8 (F90AD_HUMAN); A8MXZ1 (F90AN_HUMAN)	2.466		O60284 (ST18_HUMAN)	1.679
O15145 (ARPC3_HUMAN)	2.462		Q14738 (2A5D_HUMAN)	1.679
Q96C00 (ZBTB9_HUMAN)	2.455		Q8WU03 (GLYL2_HUMAN)	1.674
P02794 (FRIH_HUMAN)	2.451		P00326 (ADH1G_HUMAN)	1.672
O76000 (OR2B3_HUMAN)	2.447		Q1W4C9 (ISK13_HUMAN)	1.669
Q8NGL9 (OR4CG_HUMAN)	2.436		P18621 (RL17_HUMAN)	1.667
P03950 (ANGI_HUMAN)	2.43		P62314 (SMD1_HUMAN)	1.663
P30086 (PEBP1_HUMAN)	2.429		A0A0B4J264 (TV381_HUMAN)	1.66
Q8WVM8 (SCFD1_HUMAN)	2.409		P0C7W0 (PRR29_HUMAN)	1.654
P02792 (FRIL_HUMAN)	2.398		P84098 (RL19_HUMAN)	1.653
P0DPH9 (CX05B_HUMAN)	2.395		P51959 (CCNG1_HUMAN)	1.652
P62753 (RS6_HUMAN)	2.392		Q15973 (ZN124_HUMAN)	1.648
A6NLE4 (SIM23_HUMAN)	2.38		O14511 (NRG2_HUMAN)	1.646
Q8NGK5 (O52M1_HUMAN)	2.364		P62328 (TYB4_HUMAN)	1.643
Q96K30 (RITA1_HUMAN)	2.359		Q9NZH8 (IL36G_HUMAN)	1.643
Q9GZY0 (NXF2_HUMAN)	2.35		Q8IXT1 (DDIAS_HUMAN)	1.641
Q0VF49 (K2012_HUMAN)	2.348		P18621 (RL17_HUMAN)	1.635
Q5T6S3 (PHF19_HUMAN); Q92968 (PEX13_HUMAN)	2.347		Q5SWA1 (PR15B_HUMAN)	1.633
Q9UNA3 (A4GCT_HUMAN)	2.343		Q8WZ42 (TITIN_HUMAN); Q9UK80 (UBP21_HUMAN)	1.629
P55209 (NP1L1_HUMAN)	2.333		Q9BUE6 (ISCA1_HUMAN)	1.626
Q5I0G3 (MDH1B_HUMAN)	2.326		Q96LB2 (MRGX1_HUMAN)	1.622
Q8IZ63 (PRR22_HUMAN)	2.323		Q8N146 (OR8H3_HUMAN)	1.622
P82914 (RT15_HUMAN)	2.313		Q9BVI0 (PHF20_HUMAN)	1.615
Q9BVS4 (RIOK2_HUMAN)	2.306		O75896 (TUSC2_HUMAN)	1.613
O00222 (GRM8_HUMAN)	2.303		Q9ULB1 (NRX1A_HUMAN)	1.613
P53597 (SUCA_HUMAN)	2.299		P62753 (RS6_HUMAN)	1.612
A0A1B0GUA6 (CC195_HUMAN)	2.299		Q9BZE1 (RM37_HUMAN)	1.611
A8MX34 (KR291_HUMAN)	2.298		Q9BWK5 (CYREN_HUMAN)	1.61
Q8IYP2 (PRS58_HUMAN)	2.294		Q9Y241 (HIG1A_HUMAN)	1.61
A0A075B6X5 (TVA18_HUMAN)	2.288		Q7Z7J5 (DPPA2_HUMAN)	1.609
P62899 (RL31_HUMAN)	2.286		Q9P003 (CNIH4_HUMAN)	1.608
A0A0A6YYK7 (TVA19_HUMAN)	2.284		P98182 (ZN200_HUMAN)	1.6
Q96MW7 (TIGD1_HUMAN)	2.278		Q5QGZ9 (CL12A_HUMAN)	1.599
P01270 (PTHY_HUMAN)	2.271		P62826 (RAN_HUMAN)	1.595
Q9H3R2 (MUC13_HUMAN)	2.265		Q9H3Y8 (PPDPF_HUMAN)	1.594
Q9NVT9 (ARMC1_HUMAN)	2.263		A0A087WV53 (A0A087WV53_HUMAN)	1.593
Q15363 (TMED2_HUMAN)	2.25		Q9Y6B2 (EID1_HUMAN)	1.592
Q15366 (PCBP2_HUMAN)	2.246		O15439 (MRP4_HUMAN)	1.59
Q8WW62 (TMED6_HUMAN)	2.244		O95243 (MBD4_HUMAN)	1.59
P29966 (MARCS_HUMAN)	2.243		Q9UIM3 (FKBPL_HUMAN)	1.588
Q96LZ2 (MAGBA_HUMAN)	2.241		Q9NSG2 (CA112_HUMAN)	1.588
Q6GV28 (TM225_HUMAN)	2.241		Q6P0N0 (M18BP_HUMAN)	1.588
Q8NHA4 (O2AE1_HUMAN)	2.227		Q5JXA9 (SIRB2_HUMAN)	1.585
Q5T871 (LELP1_HUMAN)	2.205		Q9H446 (RWDD1_HUMAN)	1.585
P67809 (YBOX1_HUMAN)	2.2		P62854 (RS26_HUMAN)	1.584
Q9C035 (TRIM5_HUMAN); Q8IYM9 (TRI22_HUMAN)	2.2		Q3SYC2 (MOGT2_HUMAN)	1.573
A0A286YFL9 (A0A286YFL9_HUMAN)	2.173		Q16718 (NDUA5_HUMAN)	1.573
Q01860 (PO5F1_HUMAN)	2.17		P62995 (TRA2B_HUMAN)	1.572
Q8TBC4 (UBA3_HUMAN)	2.169		Q7L592 (NDUF7_HUMAN)	1.57
Q3LI81 (KR271_HUMAN)	2.167		Q6SJ93 (F111B_HUMAN)	1.569
Q96PC5 (MIA2_HUMAN); Q96RT6 (CTGE2_HUMAN)	2.163		Q96T53 (MBOA4_HUMAN)	1.564
Q10589 (BST2_HUMAN)	2.159		A0A075B6V5 (TVA36_HUMAN)	1.562
Q7Z5H5 (VN1R4_HUMAN)	2.152		Q5JRM2 (CX066_HUMAN)	1.561
Q96A28 (SLAF9_HUMAN)	2.141		Q9H665 (IGFR1_HUMAN)	1.559
O95153 (RIMB1_HUMAN); P24043 (LAMA2_HUMAN)	2.133		Q8NGQ6 (OR9I1_HUMAN)	1.558
A0A0B4J277 (TVA22_HUMAN)	2.133		Q93099 (HGD_HUMAN)	1.556
Q7L2Z9 (CENPQ_HUMAN)	2.125		Q08257 (QOR_HUMAN)	1.555
P56975 (NRG3_HUMAN)	2.118		Q8NGC7 (O11H6_HUMAN)	1.553
Q9NPF7 (IL23A_HUMAN)	2.118		Q6ZMV7 (LEKR1_HUMAN)	1.548
Q9Y6I4 (UBP3_HUMAN)	2.106		O95813 (CER1_HUMAN)	1.545
P62266 (RS23_HUMAN)	2.105		H0UI37 (TSTD3_HUMAN)	1.539
P06729 (CD2_HUMAN)	2.104		P40225 (TPO_HUMAN)	1.536
A0A087WT03 (TVAZ1_HUMAN)	2.097		Q9P219 (DAPLE_HUMAN)	1.534
Q8WXG8 (S100Z_HUMAN)	2.097		Q8IX90 (SKA3_HUMAN)	1.533
Q6P5W5 (S39A4_HUMAN)	2.08		Q8N8Q9 (NIPA2_HUMAN)	1.531
Q9Y3V2 (RWDD3_HUMAN)	2.074		O00519 (FAAH1_HUMAN)	1.529
P40227 (TCPZ_HUMAN)	2.069		Q7Z7K6 (CENPV_HUMAN)	1.528
Q6P9H5 (GIMA6_HUMAN)	2.068		P56937 (DHB7_HUMAN)	1.525
Q16822 (PCKGM_HUMAN); Q15428 (SF3A2_HUMAN)	2.066		P28072 (PSB6_HUMAN)	1.523
O15391 (TYY2_HUMAN)	2.066		A0A0B4J275 (TVA17_HUMAN)	1.522
O94817 (ATG12_HUMAN)	2.063		P62888 (RL30_HUMAN)	1.521
P27482 (CALL3_HUMAN)	2.056		Q86T96 (RN180_HUMAN)	1.517
Q9Y343 (SNX24_HUMAN)	2.041		P56181 (NDUV3_HUMAN)	1.512
Q8N5G0 (SIM20_HUMAN)	2.04		Q02363 (ID2_HUMAN)	1.506
Q16787 (LAMA3_HUMAN)	2.04		O15259 (NPHP1_HUMAN)	1.502
O00470 (MEIS1_HUMAN)	2.037		Q5TZ20 (OR2G6_HUMAN)	1.5
Q96GX5 (GWL_HUMAN)	2.036		Q496A3 (SPAS1_HUMAN)	1.5
